# Supplementary material for: Occurrence, Pathogenic Potential and Antimicrobial Resistance of Escherichia coli Isolated from Raw Milk Cheese Commercialized in Banat Region, Romania
Source: Antibiotics (Basel). 2022 May 27;11(6):721. doi: 10.3390/antibiotics11060721 (PMC9220297; doi:10.3390/antibiotics11060721)
Supplement: Supplementary file 1 [file antibiotics-11-00721-s001.zip]

Archive with 1 entries (1 files):
- antibiotics-1735220-supplementary.pdf
